# Supplementary material for: Bispecific mAb2 Antibodies Targeting CD59 Enhance the Complement-Dependent Cytotoxicity Mediated by Rituximab
Source: Int J Mol Sci. 2022 May 6;23(9):5208. doi: 10.3390/ijms23095208 (PMC9103234; doi:10.3390/ijms23095208)
Supplement: Supplementary file 1 [file ijms-23-05208-s001.zip]

Archive with 6 entries (6 files):
- Figure_S1.pdf
- Figure_S2.pdf
- Figure_S3.pdf
- Table_S1.pdf
- Table_S2.pdf
- Table_S3.pdf
